# Supplementary material for: Streamlining the Detection of Human Thyroid Receptor Ligand Interactions with XL1-Blue Cell-Free Protein Synthesis and Beta-Galactosidase Fusion Protein Biosensors
Source: Life (Basel). 2023 Sep 27;13(10):1972. doi: 10.3390/life13101972 (PMC10608756; doi:10.3390/life13101972)
Supplement: Supplementary file 1 [file life-13-01972-s001.zip]

Archive with 1 entries (1 files):
- life-2599935-supplementary.pdf
